# Supplementary material for: Comparison of DNA Extraction Methods in Analysis of Salivary Bacterial Communities
Source: PLoS One. 2013 Jul 3;8(7):e67699. doi: 10.1371/journal.pone.0067699 (PMC3701005; doi:10.1371/journal.pone.0067699)
Supplement: Figure S1 — Microbial community profiles at the class (A), order (B), family (C), and OTU (D) levels. Only taxa found at an average frequency >0.25% by at least one extraction method in at least one analysis pipeline are presented. The indicator values >0.5, determined by indicator species analysis, associated with the Benjamini-Hochberg corrected P values <0.05, were used to define indicators. Symbols “>” and “<” correspond to such indicator taxa and denote increasing and decreasing trends in the relative abundance for enzymatic vs. mechanical lysis. OTUs with an average abundance <0.25% for both extraction procedures (of a given analysis pipeline) were filtered out to reduce the number of comparisons in the indicator species analysis. For abbreviations, refer to Figure 1A. (ZIP) [file pone.0067699.s001.zip]

Archive with 7 entries (7 files):
- Fig_S1_2.tiff
- Fig_S1_3.tiff
- Fig_S1_4.tiff
- Fig_S1_5.tiff
- Fig_S1_6.tiff
- Fig_S1_7.tiff
- Fig_S1_1.tiff
